# Supplementary material for: Construction of an environmental quality index for public health research
Source: Environ Health. 2014 May 22;13:39. doi: 10.1186/1476-069X-13-39 (PMC4046025; doi:10.1186/1476-069X-13-39)
Supplement: Additional file 2 — Overall and rural-urban continuum codes (RUCC)-stratified domain variable means, standard deviations and ranges. [file 1476-069X-13-39-S2.xlsx]

## Sheet: Sheet1
Additional File 2. Overall and rural-urban continuum codes (RUCC)-stratified domain variable means, standard deviations and ranges
				Metropolitan - urbanized (RUCC1=1089)	Non-metro urbanized (RUCC2=323)	Less-urbanized (RUCC 3 =1059)	Thinly populated (RUCC4 =670)	OVERALL (n=3141)
Variable			Units	Mean (sd)	Mean (sd)	Mean (sd)	Mean (sd)	Mean (sd)
				[range]	[range]	[range]	[range]	[range]
Air Domain
	Construct: Criteria Air Pollutants
		Nitrogen Dioxide	Ppb	7.95E+02 (7.05E+02)	4.97E+02 (4.13E+02)	4.21E+02 (3.95E+02)	3.53E+02 (3.36E+02)	5.44E+02 (5.49E+02)
				[1.01E+00, 8.65E+03]	[1.29E+00, 2.59E+03]	[1.00E+00, 8.66E+03]	[1.00E+00, 3.42E+03]	[1.00E+00, 8.66E+03]
		Carbon Monoxide	Ppm	7.05E+02 (1.06E+03)	5.98E+02 (5.55E+02)	4.72E+02 (4.95E+02)	3.43E+02 (4.55E+02)	5.38E+02 (7.52E+02)
				[1.26E+00, 2.48E+04]	[1.11E+00, 3.25E+03]	[1.00E+00, 4.61E+03]	[1.05E+00, 4.45E+03]	[1.00E+00, 2.48E+04]
		Sulfur Dioxide	Ppb	2.95E+02 (5.56E+02)	2.09E+02 (2.99E+02)	1.63E+02 (2.09E+02)	1.39E+02 (2.01E+02)	2.08E+02 (3.79E+02)
				[1.00E+00, 1.22E+04]	[1.00E+00, 3.71E+03]	[1.00E+00, 2.32E+03]	[1.00E+00, 1.73E+03]	[1.00E+00, 1.22E+04]
		Ozone	ppm	6.02E+03 (5.07E+03)	5.06E+03 (4.06E+03)	4.30E+03 (3.50E+03)	3.75E+03 (2.54E+03)	4.86E+03 (4.11E+03)
				[1.72E+00, 8.03E+04]	[7.80E+00, 4.20E+04]	[1.24E+00, 5.81E+04]	[1.33E+00, 2.05E+04]	[1.24E+00, 8.03E+04]
		PM10	µg/m3	14.199 (5.193)	11.258 (4.533)	9.852 (3.924)	8.446 (3.596)	11.204 (4.974)
				[1.777, 39.554]	[2.370, 27.095]	[1.000, 34.625]	[1.011, 21.404]	[1.000, 39.554]
		PM2.5	µg/m3	10.621 (2.205)	9.586 (2.351)	9.379 (2.466)	8.265 (2.745)	9.593 (2.582)
				[3.443, 16.912]	[2.162, 14.397]	[1.029, 14.451]	[1.138, 13.437]	[1.029, 16.912]
	Construct: Hazardous Air Pollutants
		1,1,2,2-tetrachloroethane	Tons emitted	0.014 (0.008)	0.012 (0.003)	0.005 (0.003)	2.02E-03 (5.76E-04)	0.008 (0.007)
				[0.002, 0.048]	[0.003, 0.019]	[0.002, 0.016]	[1.37E-03, 6.83E-03]	[0.001, 0.048]
		1,1,2-trichloroethane	Tons emitted	0.001 (0.014)	5.16E-04 (4.01E-03)	2.72E-04 (4.47E-03)	6.82E-05 (1.04E-03)	4.86E-04 (8.75E-03)
				[0, 0.426]	[0, 4.38E-02]	[0, 1.33E-01]	[0, 2.43E-02]	[0, 4.26E-01]
		1,2-dibromo-3-chloropropane	Tons emitted	3.91E-06 (1.17E-05)	3.04E-06 (5.61E-06)	2.81E-06 (4.37E-06)	1.90E-06 (2.80E-06)	3.02E-06 (7.70E-06)
				[7.80E-07, 2.74E-04]	[8.27E-07, 5.46E-05]	[7.22E-07, 3.63E-05]	[7.22E-07, 2.50E-05]	[7.22E-07, 2.74E-04]
		2,4-toluene diisocyanate	Tons emitted	1.05E-03 (1.61E-03)	7.57E-04 (2.05E-03)	3.44E-04 (1.25E-03)	5.69E-05 (2.06E-04)	5.68E-04 (1.42E-03)
				[4.05E-07, 1.32E-02]	[2.66E-06, 3.02E-02]	[9.78E-09, 2.00E-02]	[1.74E-09, 4.52E-03]	[1.74E-09, 3.02E-02]
		2-chloroacetophenone	Tons emitted	7.58E-07 (1.63E-05)	9.70E-08 (1.90E-07)	1.08E-07 (6.82E-07)	6.30E-08 (3.56E-07)	3.23E-07 (9.63E-06)
				[0, 5.38E-04]	[0, 1.26E-06]	[0, 1.75E-05]	[0, 7.32E-06]	[0, 5.38E-04]
		2-nitropropane	Tons emitted	3.82E-05 (4.64E-04)	7.48E-06 (5.99E-05)	5.15E-06 (1.04E-04)	6.99E-07 (1.09E-05)	1.59E-05 (2.81E-04)
				[0, 9.10E-03]	[0, 8.76E-04]	[0, 3.26E-03]	[0, 2.21E-04]	[0, 9.10E-03]
		4-nitrophenol	Tons emitted	4.32E-05 (6.16E-05)	2.25E-05 (1.46E-05)	7.80E-06 (7.66E-06)	1.65E-06 (2.20E-06)	2.03E-05 (4.09E-05)
				[2.62E-07, 6.44E-04]	[2.26E-06, 1.29E-04]	[0, 9.69E-05]	[0, 1.73E-05]	[0, 6.44E-04]
		acetonitrile	Tons emitted	0.001 (0.008)	5.75E-04 (2.18E-03)	5.34E-04 (2.58E-03)	3.75E-04 (2.23E-03)	7.75E-04 (4.90E-03)
				[0, 0.150]	[0, 2.46E-02]	[0, 4.57E-02]	[0, 3.65E-02]	[0, 1.50E-01]
		Acetophenone	Tons emitted	1.98E-04 (8.85E-04)	1.71E-04 (7.63E-04)	1.40E-04 (1.84E-03)	2.41E-05 (1.92E-04)	1.39E-04 (1.22E-03)
				[1.74E-07, 1.69E-02]	[1.59E-06, 1.09E-02]	[0, 4.42E-02]	[0, 2.94E-03]	[0, 4.42E-02]
		Acrolein	Tons emitted	0.045 (0.039)	0.025 (0.022)	0.018 (0.023)	0.012 (0.038)	0.027 (0.036)
				[0.002, 0.372]	[0.003, 0.165]	[0.001, 0.245]	[0.001, 0.920]	[0.001, 0.920]
		Acrylic acid	Tons emitted	2.17E-04 (1.25E-03)	8.63E-05 (5.61E-04)	1.09E-04 (1.51E-03)	1.30E-05 (7.92E-05)	1.23E-04 (1.16E-03)
				[9.57E-12, 2.70E-02]	[2.38E-11, 6.81E-03]	[8.45E-13, 3.20E-02]	[1.43E-13, 1.02E-03]	[1.43E-13, 3.20E-02]
		Acrylonitrile	Tons emitted	4.33E-03 (6.72E-03)	3.06E-03 (3.49E-03)	2.47E-03 (2.60E-03)	1.75E-03 (2.19E-03)	3.02E-03 (4.60E-03)
				[3.87E-04, 1.66E-01]	[3.83E-04, 3.84E-02]	[3.67E-04, 2.00E-02]	[3.67E-04, 1.76E-02]	[3.67E-04, 1.66E-01]
		Antimony compounds	Tons emitted	1.60E-04 (1.36E-03)	1.92E-04 (2.19E-03)	3.98E-05 (2.78E-04)	1.10E-05 (9.61E-05)	9.09E-05 (1.08E-03)
				[1.31E-10, 3.96E-02]	[2.16E-10, 3.91E-02]	[0, 5.86E-03]	[0, 1.72E-03]	[0, 3.96E-02]
		Benzidine	Tons emitted	3.69E-07 (3.63E-06)	2.43E-07 (1.23E-06)	2.39E-07 (6.65E-07)	1.61E-07 (3.95E-07)	2.68E-07 (2.21E-06)
				[5.94E-09, 1.07E-04]	[6.30E-09, 2.12E-05]	[5.50E-09, 1.20E-05]	[5.50E-09, 5.31E-06]	[5.50E-09, 1.07E-04]
		Benzyl chloride	Tons emitted	4.32E-05 (2.78E-04)	1.08E-05 (2.62E-05)	7.76E-06 (2.37E-05)	3.87E-06 (1.24E-05)	1.95E-05 (1.65E-04)
				[2.51E-09, 7.58E-03]	[0, 2.20E-04]	[0, 3.54E-04]	[0, 1.43E-04]	[0, 7.58E-03]
		Beryllium compounds	Tons emitted	4.44E-05 (1.54E-04)	2.79E-05 (2.90E-05)	2.89E-05 (1.87E-04)	1.63E-05 (2.28E-05)	3.15E-05 (1.42E-04)
				[1.01E-05, 3.60E-03]	[1.02E-05, 3.73E-04]	[9.40E-06, 5.93E-03]	[9.27E-06, 4.52E-04]	[9.27E-06, 5.93E-03]
		Biphenyl	Tons emitted	4.87E-04 (2.69E-03)	3.02E-04 (1.04E-03)	1.70E-04 (1.53E-03)	4.51E-05 (5.16E-04)	2.67E-04 (1.87E-03)
				[3.43E-07, 5.87E-02]	[1.34E-06, 1.15E-02]	[3.53E-08, 3.79E-02]	[2.94E-08, 1.30E-02]	[2.94E-08, 5.87E-02]
		Bis-2-ethylhexyl phthalate	Tons emitted	5.37E-01 (1.57E-03)	0.537 (0.001)	0.537 (0.001)	5.37E-01 (2.48E-04)	0.537 (0.001)
				[5.36E-01, 5.68E-01]	[0.537, 0.550]	[0.536, 0.555]	[5.36E-01, 5.39E-01]	[0.536, 0.568]
		Bromoform	Tons emitted	2.01E-06 (8.74E-06)	6.48E-07 (1.86E-06)	3.12E-06 (8.24E-05)	3.78E-07 (2.80E-06)	1.90E-06 (4.81E-05)
				[0, 1.48E-04]	[0, 2.69E-05]	[0, 2.68E-03]	[0, 6.99E-05]	[0, 2.68E-03]
		Cadmium compounds	Tons emitted	1.10E-04 (1.96E-04)	8.19E-05 (2.21E-04)	5.91E-05 (2.71E-04)	3.31E-05 (2.87E-05)	7.37E-05 (2.10E-04)
				[2.48E-05, 3.30E-03]	[2.44E-05, 3.20E-03]	[2.34E-05, 8.26E-03]	[2.08E-05, 6.31E-04]	[2.08E-05, 8.26E-03]
		Carbon disulfide	Tons emitted	9.05E-03 (1.05E-01)	5.94E-03 (6.12E-02)	2.07E-03 (2.48E-02)	7.92E-04 (1.13E-02)	4.61E-03 (6.66E-02)
				[5.50E-07, 2.30E+00]	[1.91E-06, 1.02E+00]	[1.34E-07, 5.66E-01]	[5.88E-09, 2.62E-01]	[5.88E-09, 2.30E+00]
		Carbon tetrachloride	Tons emitted	0.497 (0.006)	0.497 (0.003)	0.497 (0.005)	0.496 (0.008)	0.497 (0.006)
				[0.429, 0.558]	[0.468, 0.511]	[0.429, 0.568]	[0.395, 0.509]	[0.395, 0.568]
		Carbon sulfide	Tons emitted	2.29E-03 (1.22E-02)	5.12E-03 (7.86E-02)	0.002 (0.019)	5.07E-04 (4.68E-03)	0.002 (0.028)
				[1.05E-07, 2.50E-01]	[1.02E-11, 1.41E+00]	[0, 0.410]	[0, 8.43E-02]	[0, 1.411]
		Chlorine	Tons emitted	1.39E-02 (2.40E-01)	0.004 (0.011)	0.003 (0.024)	5.85E-04 (3.97E-03)	0.006 (0.142)
				[6.44E-11, 7.90E+00]	[0, 0.089]	[0, 0.594]	[0, 9.25E-02]	[0, 7.901]
		Chlorobenzene	Tons emitted	6.80E-03 (1.81E-02)	3.18E-03 (4.98E-03)	1.12E-03 (2.24E-03)	2.43E-04 (6.13E-04)	3.11E-03 (1.12E-02)
				[2.78E-07, 2.25E-01]	[1.37E-06, 2.47E-02]	[2.26E-08, 1.18E-02]	[2.88E-09, 5.47E-03]	[2.88E-09, 2.25E-01]
		Chloroform	Tons emitted	0.074 (0.037)	0.062 (0.012)	0.055 (0.017)	0.050 (0.005)	0.062 (0.026)
				[0.048, 0.616]	[0.050, 0.158]	[0.043, 0.420]	[0.039, 0.140]	[0.039, 0.616]
		Chloroprene	Tons emitted	0.001 (0.017)	2.05E-05 (2.80E-04)	4.01E-05 (1.03E-03)	2.28E-05 (5.58E-04)	4.18E-04 (1.00E-02)
				[0, 0.434]	[0, 5.03E-03]	[0, 3.30E-02]	[0, 1.44E-02]	[0, 4.34E-01]
		Chromium compounds	Tons emitted	6.72E-04 (1.00E-03)	3.49E-04 (9.03E-04)	2.50E-04 (1.91E-03)	7.97E-05 (1.61E-04)	3.70E-04 (1.31E-03)
				[4.15E-05, 1.66E-02]	[4.24E-05, 1.03E-02]	[4.08E-05, 5.88E-02]	[3.42E-05, 2.40E-03]	[3.42E-05, 5.88E-02]
		Cresol/cresylic acid	Tons emitted	5.84E-03 (1.30E-02)	3.17E-03 (1.02E-02)	1.43E-03 (4.29E-03)	7.67E-04 (3.15E-03)	3.00E-03 (9.06E-03)
				[8.63E-05, 1.06E-01]	[7.49E-05, 8.76E-02]	[1.01E-05, 5.27E-02]	[8.92E-06, 4.52E-02]	[8.92E-06, 1.06E-01]
		Cumene	Tons emitted	1.94E-03 (9.17E-03)	9.86E-04 (2.31E-03)	3.99E-04 (1.21E-03)	1.34E-04 (4.90E-04)	9.37E-04 (5.55E-03)
				[1.26E-05, 2.65E-01]	[7.40E-05, 2.54E-02]	[1.34E-06, 2.98E-02]	[1.79E-07, 9.55E-03]	[1.79E-07, 2.65E-01]
		Cyanide compounds	Tons emitted	3.88E-02 (5.55E-02)	0.028 (0.037)	1.29E-02 (3.04E-02)	4.05E-03 (5.00E-03)	2.16E-02 (4.16E-02)
				[4.91E-04, 1.35E+00]	[0.003, 0.635]	[1.15E-04, 9.50E-01]	[3.08E-05, 6.45E-02]	[3.08E-05, 1.35E+00]
		Dibutylphthalate	Tons emitted	6.75E-03 (6.17E-02)	3.42E-03 (1.34E-02)	6.87E-04 (4.64E-03)	7.58E-05 (6.61E-04)	2.94E-03 (3.68E-02)
				[3.91E-07, 1.71E+00]	[2.26E-06, 1.35E-01]	[2.87E-08, 1.18E-01]	[2.61E-09, 1.23E-02]	[2.61E-09, 1.71E+00]
		Diesel engine emissions	Tons emitted	0.607 (0.516)	0.352 (0.188)	0.235 (0.129)	1.53E-01 (9.87E-02)	3.59E-01 (3.73E-01)
				[0.034, 8.815]	[0.035, 1.791]	[0.001, 0.991]	[1.59E-04, 5.42E-01]	[1.59E-04, 8.82E+00]
		Dimethyl formamide	Tons emitted	1.89E-03 (4.79E-03)	1.51E-03 (8.82E-03)	6.16E-04 (7.65E-03)	7.33E-05 (2.41E-04)	1.03E-03 (6.01E-03)
				[3.69E-06, 1.09E-01]	[3.86E-05, 1.59E-01]	[2.56E-06, 2.46E-01]	[5.32E-07, 5.54E-03]	[5.32E-07, 2.46E-01]
		Dimethyl phthalates	Tons emitted	2.40E-04 (1.63E-03)	2.01E-04 (1.43E-03)	1.44E-04 (1.30E-03)	4.62E-05 (5.58E-04)	1.62E-04 (1.33E-03)
				[7.75E-08, 3.76E-02]	[9.54E-08, 1.84E-02]	[0, 2.76E-02]	[1.30E-09, 1.28E-02]	[0, 3.76E-02]
		Dimethyl sulfate	Tons emitted	3.14E-06 (1.55E-05)	7.71E-06 (9.77E-05)	1.01E-06 (7.34E-06)	3.44E-07 (1.21E-06)	2.30E-06 (3.29E-05)
				[0, 3.35E-04]	[0, 1.67E-03]	[0, 1.80E-04]	[0, 1.73E-05]	[0, 1.67E-03]
		Epichlorohydrin	Tons emitted	1.53E-04 (1.91E-03)	1.24E-05 (8.63E-05)	1.23E-05 (1.30E-04)	7.01E-06 (1.31E-04)	5.99E-05 (1.13E-03)
				[0, 5.71E-02]	[0, 1.40E-03]	[0, 2.85E-03]	[0, 3.31E-03]	[0, 5.71E-02]
		Ethyl acrylate	Tons emitted	1.10E-04 (6.10E-04)	3.41E-05 (2.25E-04)	1.13E-05 (1.07E-04)	1.09E-05 (1.17E-04)	4.76E-05 (3.78E-04)
				[0, 1.10E-02]	[0, 3.26E-03]	[0, 2.59E-03]	[0, 2.32E-03]	[0, 1.10E-02]
		Ethyl chloride	Tons emitted	3.25E-03 (1.94E-02)	1.34E-03 (1.47E-03)	4.96E-04 (9.94E-04)	1.43E-04 (3.75E-04)	0.001 (0.012)
				[1.94E-06, 5.22E-01]	[1.27E-06, 2.08E-02]	[0, 2.94E-02]	[6.74E-07, 8.29E-03]	[0, 0.522]
		Ethylene dibromide	Tons emitted	4.59E-03 (3.64E-03)	3.26E-03 (1.43E-03)	7.39E-04 (8.23E-04)	2.51E-04 (1.66E-04)	2.23E-03 (2.94E-03)
				[8.26E-05, 1.97E-02]	[8.66E-05, 6.87E-03]	[7.16E-05, 4.83E-03]	[7.18E-05, 1.05E-03]	[7.16E-05, 1.97E-02]
		Ethylene dichloride	Tons emitted	0.011 (0.007)	0.010 (0.003)	0.005 (0.003)	0.002 (0.002)	0.007 (0.006)
				[0.001, 0.088]	[0.003, 0.045]	[0.001, 0.050]	[0.001, 0.020]	[0.001, 0.088]
		Ethylene glycol	Tons emitted	1.31E-01 (1.74E-01)	0.090 (0.214)	2.70E-02 (5.91E-02)	5.35E-03 (1.10E-02)	6.49E-02 (1.38E-01)
				[4.27E-04, 1.43E+00]	[0.002, 3.089]	[3.72E-05, 8.75E-01]	[6.49E-06, 1.63E-01]	[6.49E-06, 3.09E+00]
		Ethylene oxide	Tons emitted	4.87E-03 (5.12E-03)	3.53E-03 (3.43E-03)	2.42E-03 (2.53E-03)	1.46E-03 (1.76E-03)	3.18E-03 (3.87E-03)
				[3.41E-04, 6.56E-02]	[3.31E-04, 2.76E-02]	[3.07E-04, 2.99E-02]	[2.67E-04, 1.57E-02]	[2.67E-04, 6.56E-02]
		Ethylidene dichloride	Tons emitted	3.73E-04 (1.20E-03)	1.60E-04 (3.09E-04)	9.69E-05 (2.91E-04)	3.94E-05 (1.70E-04)	1.87E-04 (7.53E-04)
				[6.21E-09, 1.53E-02]	[0, 3.84E-03]	[0, 6.08E-03]	[0, 3.11E-03]	[0, 1.53E-02]
		Glycol ethers	Tons emitted	3.14E-02 (5.43E-02)	2.04E-02 (2.91E-02)	1.00E-02 (2.16E-02)	4.59E-03 (1.63E-02)	1.73E-02 (3.80E-02)
				[1.34E-04, 7.83E-01]	[3.44E-04, 2.04E-01]	[1.71E-05, 3.66E-01]	[5.93E-06, 3.13E-01]	[5.93E-06, 7.83E-01]
		Hexachlorobenzene	Tons emitted	3.16E-06 (3.42E-05)	8.63E-07 (3.25E-06)	5.69E-07 (2.52E-06)	1.82E-07 (4.93E-07)	1.41E-06 (2.03E-05)
				[1.13E-10, 9.59E-04]	[0, 5.59E-05]	[0, 6.57E-05]	[8.76E-10, 5.96E-06]	[0, 9.59E-04]
		Hexachlorobutadiene	Tons emitted	1.62E-06 (1.67E-05)	6.20E-07 (5.70E-06)	1.44E-07 (1.18E-06)	2.29E-06 (5.60E-05)	1.16E-06 (2.77E-05)
				[0, 3.76E-04]	[0, 8.08E-05]	[0, 2.09E-05]	[0, 1.45E-03]	[0, 1.45E-03]
		Hexachlorocyclopentadiene	Tons emitted	6.11E-05 (1.88E-03)	6.79E-05 (1.11E-03)	6.47E-07 (7.44E-06)	3.42E-06 (6.71E-05)	2.91E-05 (1.16E-03)
				[0, 6.20E-02]	[0, 1.99E-02]	[0, 1.60E-04]	[0, 1.69E-03]	[0, 6.20E-02]
		Hexane	Tons emitted	0.245 (0.345)	0.148 (0.156)	0.093 (0.540)	3.43E-02 (3.05E-01)	1.39E-01 (4.11E-01)
				[0.005, 4.984]	[0.018, 1.461]	[0.001, 14.485]	[1.49E-04, 7.89E+00]	[1.49E-04, 1.45E+01]
		Hydrazine	Tons emitted	1.61E-05 (2.35E-04)	6.53E-06 (4.10E-05)	4.07E-06 (4.78E-05)	2.02E-06 (1.58E-05)	8.06E-06 (1.42E-04)
				[8.37E-08, 6.81E-03]	[8.31E-08, 6.24E-04]	[7.22E-08, 1.44E-03]	[7.22E-08, 3.78E-04]	[7.22E-08, 6.81E-03]
		Hydrochloric acid	Tons emitted	5.13E-01 (1.42E+00)	0.259 (1.178)	1.74E-01 (8.97E-01)	4.53E-02 (1.51E-01)	2.73E-01 (1.08E+00)
				[3.36E-04, 1.68E+01]	[0.002, 15.970]	[2.77E-05, 1.66E+01]	[1.62E-05, 2.04E+00]	[1.62E-05, 1.68E+01]
		Isophorone	Tons emitted	1.96E-04 (9.98E-04)	9.07E-05 (1.95E-04)	6.37E-05 (2.41E-04)	2.94E-05 (2.15E-04)	1.05E-04 (6.19E-04)
				[0, 2.26E-02]	[0, 1.75E-03]	[0, 4.32E-03]	[0, 5.39E-03]	[0, 2.26E-02]
		Lead compounds	Tons emitted	2.23E-03 (3.84E-03)	1.43E-03 (1.65E-03)	9.34E-04 (2.21E-03)	6.01E-04 (1.48E-03)	1.36E-03 (2.82E-03)
				[3.41E-04, 8.17E-02]	[3.51E-04, 1.45E-02]	[2.98E-04, 4.74E-02]	[2.74E-04, 2.35E-02]	[2.74E-04, 8.17E-02]
		Manganese compounds	Tons emitted	3.24E-03 (1.79E-02)	2.18E-03 (6.52E-03)	1.49E-03 (5.71E-03)	7.26E-04 (1.67E-03)	2.01E-03 (1.13E-02)
				[3.87E-04, 3.78E-01]	[3.68E-04, 9.12E-02]	[3.52E-04, 1.12E-01]	[2.92E-04, 2.75E-02]	[2.92E-04, 3.78E-01]
		Mercury compounds	Tons emitted	5.61E-04 (1.52E-04)	5.34E-04 (8.45E-05)	5.19E-04 (1.34E-04)	5.07E-04 (3.35E-05)	5.33E-04 (1.25E-04)
				[5.00E-04, 4.26E-03]	[5.00E-04, 1.62E-03]	[5.00E-04, 4.36E-03]	[5.00E-04, 1.04E-03]	[5.00E-04, 4.36E-03]
		Methanol	Tons emitted	0.424 (1.309)	0.280 (0.454)	1.05E-01 (2.08E-01)	2.96E-02 (6.00E-02)	2.17E-01 (8.11E-01)
				[0.002, 39.557]	[0.016, 6.764]	[4.82E-04, 4.24E+00]	[7.19E-05, 7.59E-01]	[7.19E-05, 3.96E+01]
		Methyl isobutyl ketone	Tons emitted	1.71E-01 (2.20E-01)	0.121 (0.188)	5.06E-02 (1.59E-01)	9.35E-03 (1.98E-02)	9.06E-02 (1.82E-01)
				[2.57E-04, 2.30E+00]	[0.002, 2.004]	[1.79E-05, 4.30E+00]	[7.04E-07, 2.53E-01]	[7.04E-07, 4.30E+00]
		Methyl methacrylate	Tons emitted	1.53E-03 (5.28E-03)	8.16E-04 (3.80E-03)	7.63E-04 (5.53E-03)	2.17E-04 (2.49E-03)	9.18E-04 (4.80E-03)
				[3.45E-07, 6.05E-02]	[8.35E-06, 5.37E-02]	[1.10E-07, 1.04E-01]	[2.22E-08, 5.26E-02]	[2.22E-08, 1.04E-01]
		Methyl chloride	Tons emitted	0.890 (0.094)	0.863 (0.076)	0.851 (0.067)	0.842 (0.036)	0.864 (0.076)
				[0.827, 2.398]	[0.834, 2.023]	[0.827, 2.312]	[0.818, 1.572]	[0.818, 2.398]
		Methylhydrazine	Tons emitted	3.60E-06 (4.47E-06)	2.65E-06 (3.87E-06)	1.96E-06 (3.28E-06)	1.61E-06 (2.76E-06)	2.53E-06 (3.80E-06)
				[0, 4.27E-05]	[0, 2.88E-05]	[0, 3.05E-05]	[0, 2.37E-05]	[0, 4.27E-05]
		MTBE	Tons emitted	2.17E-01 (4.65E-01)	5.33E-02 (6.67E-02)	2.56E-02 (3.83E-02)	8.11E-03 (1.69E-02)	9.12E-02 (2.91E-01)
				[1.34E-04, 5.11E+00]	[2.70E-04, 5.61E-01]	[8.88E-06, 5.74E-01]	[2.71E-06, 2.73E-01]	[2.71E-06, 5.11E+00]
		Nitrobenzene	Tons emitted	1.15E-05 (1.22E-04)	1.56E-06 (6.15E-06)	9.29E-07 (7.20E-06)	3.07E-07 (3.00E-06)	4.52E-06 (7.24E-05)
				[0, 3.49E-03]	[0, 7.15E-05]	[0, 1.41E-04]	[0, 5.12E-05]	[0, 3.49E-03]
		N,N-dimethylaniline	Tons emitted	6.74E-05 (1.18E-04)	3.67E-05 (2.55E-05)	1.54E-05 (4.39E-05)	3.47E-06 (4.68E-06)	3.31E-05 (7.90E-05)
				[0, 2.04E-03]	[0, 1.62E-04]	[0, 1.24E-03]	[0, 3.43E-05]	[0, 2.04E-03]
		o-toluidine	Tons emitted	3.09E-06 (2.20E-05)	5.36E-06 (8.12E-05)	1.39E-06 (3.58E-05)	7.23E-08 (7.09E-07)	2.10E-06 (3.58E-05)
				[0, 3.78E-04]	[0, 1.46E-03]	[0, 1.16E-03]	[0, 1.56E-05]	[0, 1.46E-03]
		PAH/POM	Tons emitted	1.62E-02 (3.00E-02)	0.014 (0.021)	7.66E-03 (1.58E-02)	3.20E-03 (7.15E-03)	1.03E-02 (2.19E-02)
				[1.79E-04, 4.45E-01]	[0.001, 0.139]	[2.64E-05, 3.36E-01]	[4.44E-05, 1.25E-01]	[2.64E-05, 4.45E-01]
		Pentachlorophenol	Tons emitted	2.21E-06 (1.34E-05)	1.37E-06 (4.02E-06)	2.59E-06 (3.92E-05)	3.90E-07 (1.82E-06)	1.86E-06 (2.41E-05)
				[0, 2.68E-04]	[0, 6.14E-05]	[0, 1.06E-03]	[0, 3.75E-05]	[0, 1.06E-03]
		Phosphine	Tons emitted	4.33E-05 (9.63E-05)	4.14E-05 (7.15E-05)	4.20E-05 (5.58E-05)	3.75E-05 (6.22E-05)	4.14E-05 (7.49E-05)
				[0, 1.47E-03]	[0, 7.66E-04]	[0, 5.70E-04]	[0, 8.28E-04]	[0, 1.47E-03]
		Phosphorus	Tons emitted	9.41E-05 (9.30E-04)	4.27E-05 (3.17E-04)	4.90E-05 (8.38E-04)	1.84E-05 (1.41E-04)	5.75E-05 (7.43E-04)
				[0, 2.61E-02]	[0, 4.89E-03]	[0, 2.59E-02]	[0, 2.20E-03]	[0, 2.61E-02]
		Polychlorinated biphenyls	Tons emitted	1.71E-04 (4.16E-05)	1.84E-04 (3.62E-05)	1.69E-04 (2.06E-04)	1.43E-04 (6.60E-05)	1.66E-04 (1.27E-04)
				[1.27E-04, 5.94E-04]	[1.27E-04, 3.47E-04]	[1.27E-04, 6.27E-03]	[1.27E-04, 1.59E-03]	[1.27E-04, 6.27E-03]
		Propylene dichloride	Tons emitted	5.35E-03 (3.39E-03)	4.51E-03 (1.19E-03)	2.14E-03 (1.70E-03)	5.96E-04 (6.36E-04)	3.17E-03 (2.97E-03)
				[3.09E-04, 3.60E-02]	[1.12E-03, 9.46E-03]	[3.07E-04, 2.85E-02]	[2.71E-04, 5.08E-03]	[2.71E-04, 3.60E-02]
		Propylene oxide	Tons emitted	5.90E-04 (2.01E-03)	2.28E-04 (5.80E-04)	2.05E-04 (1.74E-03)	3.28E-05 (7.97E-05)	3.04E-04 (1.58E-03)
				[2.90E-06, 4.27E-02]	[6.33E-06, 8.58E-03]	[4.34E-07, 4.46E-02]	[1.46E-07, 1.00E-03]	[1.46E-07, 4.46E-02]
		Quinoline	Tons emitted	1.22E-04 (3.46E-04)	1.12E-04 (2.22E-04)	5.81E-05 (1.40E-04)	2.68E-05 (7.97E-05)	7.90E-05 (2.37E-04)
				[5.59E-07, 8.65E-03]	[5.69E-07, 9.12E-04]	[5.13E-07, 8.52E-04]	[4.89E-07, 6.88E-04]	[4.89E-07, 8.65E-03]
		Selenium compounds	Tons emitted	1.54E-04 (3.63E-04)	6.78E-05 (1.10E-04)	4.38E-05 (1.57E-04)	1.50E-05 (4.10E-05)	7.82E-05 (2.43E-04)
				[2.60E-07, 4.96E-03]	[8.80E-07, 1.39E-03]	[6.22E-09, 3.40E-03]	[5.72E-10, 5.36E-04]	[5.72E-10, 4.96E-03]
		Styrene	Tons emitted	0.046 (0.076)	0.043 (0.092)	3.08E-02 (1.11E-01)	7.82E-03 (3.40E-02)	3.24E-02 (8.62E-02)
				[0.001, 1.345]	[0.002, 0.952]	[8.54E-05, 2.15E+00]	[3.59E-05, 6.78E-01]	[3.59E-05, 2.15E+00]
		Tetrachloroethylene	Tons emitted	0.104 (0.121)	0.060 (0.043)	0.037 (0.019)	0.024 (0.005)	0.060 (0.081)
				[0.022, 1.534]	[0.034, 0.414]	[0.020, 0.199]	[0.017, 0.111]	[0.017, 1.534]
		Toluene	Tons emitted	1.756 (1.333)	1.123 (0.465)	0.561 (0.457)	0.191 (0.177)	0.954 (1.057)
				[0.052, 14.898]	[0.401, 4.857]	[0.037, 10.023]	[0.030, 1.236]	[0.030, 14.898]
		Trichloroethylene	Tons emitted	0.063 (0.060)	0.049 (0.048)	0.035 (0.036)	0.023 (0.025)	0.043 (0.048)
				[0.005, 1.079]	[0.005, 0.440]	[0.005, 0.495]	[0.005, 0.198]	[0.005, 1.079]
		Triethylamine	Tons emitted	9.42E-04 (6.80E-03)	4.97E-04 (2.28E-03)	2.63E-04 (2.36E-03)	3.06E-05 (1.20E-04)	4.73E-04 (4.31E-03)
				[5.43E-07, 1.79E-01]	[2.74E-06, 2.97E-02]	[4.40E-08, 6.24E-02]	[7.82E-09, 1.56E-03]	[7.82E-09, 1.79E-01]
		Vinyl acetate	Tons emitted	1.68E-03 (9.99E-03)	1.49E-03 (1.43E-02)	3.33E-04 (2.48E-03)	1.85E-04 (2.08E-03)	8.86E-04 (7.68E-03)
				[8.63E-07, 1.64E-01]	[6.33E-06, 2.40E-01]	[1.16E-07, 6.16E-02]	[2.11E-08, 4.95E-02]	[2.11E-08, 2.40E-01]
		Vinyl chloride	Tons emitted	1.10E-02 (1.09E-02)	6.93E-03 (3.54E-03)	1.33E-03 (3.75E-03)	1.60E-04 (1.09E-03)	4.99E-03 (8.36E-03)
				[5.00E-06, 1.05E-01]	[1.27E-06, 1.97E-02]	[4.37E-09, 9.41E-02]	[6.99E-10, 2.56E-02]	[6.99E-10, 1.05E-01]
		Vinylidene chloride	Tons emitted	1.54E-04 (4.95E-04)	7.72E-05 (2.01E-04)	3.42E-05 (1.39E-04)	1.78E-05 (2.22E-04)	7.67E-05 (3.31E-04)
				[3.32E-08, 1.34E-02]	[0, 3.60E-03]	[5.19E-09, 4.03E-03]	[0, 5.74E-03]	[0, 1.34E-02]
Water Domain
	Construct: Overall Water Quality
		Percent of stream length impaired in county	percent	14.004 (16.528)	14.203 (20.403)	8.791 (12.682)	6.537 (9.470)	10.674 (14.853)
				[0, 92.570]	[0, 94.450]	[0, 95.740]	[0, 98.500]	[0, 98.500]
	Construct: General Water Contamination
		Sewage Permits	permits/1000km	2.227 (7.217)	2.176 (5.565)	1.116 (6.136)	0.323 (1.342)	1.441 (5.905)
				[0, 111.570]	[0, 65.970]	[0, 131.620]	[0, 15.400]	[0, 131.620]
		Industrial Permits	permits/1000km	51.139 (96.466)	27.241 (31.332)	18.423 (38.732)	10.080 (22.009)	28.893 (64.947)
				[0, 1195.680]	[0, 280.860]	[0, 674.150]	[0, 337.300]	[0, 1195.680]
		Stormwater Permits	permits/1000km	39.080 (157.506)	9.865 (32.657)	4.737 (13.711)	1.731 (5.524)	16.530 (95.130)
				[0, 2253.860]	[0, 325.640]	[0, 183.790]	[0, 65.200]	[0, 2253.860]
	Construct: Recreational Water Quality
		Number of days of beach closure	days	3.229 (19.625)	1.421 (9.859)	0.143 (1.945)	0.022 (0.508)	1.318 (12.118)
				[0, 365.000]	[0, 116.000]	[0, 55.000]	[0, 13.000]	[0, 365.000]
		Number of days beach closure for contamination advisory events	days	2.795 (13.074)	3.254 (22.401)	0.325 (4.025)	0.216 (2.915)	1.459 (10.939)
				[0, 157.000]	[0, 364.000]	[0, 110.000]	[0, 64.000]	[0, 364.000]
		Number of days beach closure for rain advisory events	days	0.144 (1.630)	0.037 (0.423)	0.002 (0.061)	0.009 (0.232)	0.056 (0.987)
				[0, 34.000]	[0, 7.000]	[0, 2.000]	[0, 6.000]	[0, 34.000]
	Construct: Domestic Use Water Quality
		Percent of Population on Self Supply	percent	22.337 (21.251)	22.067 (15.447)	28.292 (19.944)	35.608 (23.612)	27.148 (21.451)
				[0, 98.250]	[0, 75.680]	[0, 99.028]	[0, 100.000]	[0, 100.000]
		Percent of Public Supply Population which is on Surface Water (percent)	percent	46.863 (41.736)	41.922 (41.306)	33.775 (40.841)	21.942 (36.526)	36.627 (41.386)
				[0, 100.000]	[0, 100.000]	[0, 100.000]	[0, 100.000]	[0, 100.000]
	Construct: Atmospheric Deposition
		Calcium (Ca) precipitation weighted mean	mg/L	0.192 (0.120)	0.217 (0.130)	0.255 (0.144)	0.279 (0.144)	0.231 (0.139)
				[0.040, 0.594]	[0.043, 0.634]	[0.042, 1.183]	[0.047, 0.806]	[0.040, 1.183]
		Magnesium (Mg) precipitation weighted mean	mg/L	0.058 (0.046)	0.065 (0.075)	0.071 (0.100)	0.089 (0.132)	0.070 (0.092)
				[0.011, 0.787]	[0.011, 1.064]	[0.008, 1.288]	[0.011, 1.284]	[0.008, 1.288]
		Potassium (K) precipitation weighted mean	mg/L	0.124 (0.063)	0.133 (0.084)	0.151 (0.106)	0.180 (0.132)	0.146 (0.100)
				[0.025, 0.752]	[0.027, 1.001]	[0.037, 1.192]	[0.031, 1.189]	[0.025, 1.192]
		Sodium (Na) precipitation weighted mean	mg/L	0.156 (0.149)	0.148 (0.168)	0.127 (0.142)	0.109 (0.145)	0.135 (0.149)
				[0.021, 1.221]	[0.023, 1.228]	[0.019, 1.730]	[0.020, 1.543]	[0.019, 1.730]
		Ammonium (NH4) precipitation weighted mean	mg/L	0.230 (0.103)	0.243 (0.120)	0.260 (0.129)	0.312 (0.160)	0.259 (0.131)
				[0.005, 0.588]	[0, 0.758]	[0.003, 0.707]	[0.012, 0.625]	[0, 0.758]
		Nitrate (NO3) precipitation weighted mean	mg/L	0.944 (0.303)	0.952 (0.343)	0.938 (0.291)	0.959 (0.285)	0.946 (0.300)
				[0.029, 1.598]	[0.021, 1.608]	[0.002, 1.600]	[0.012, 1.588]	[0, 1.608]
		Chloride (Cl) precipitation weighted mean	mg/L	0.273 (0.248)	0.250 (0.267)	0.203 (0.199)	0.163 (0.177)	0.224 (0.225)
				[0.040, 1.886]	[0.036, 1.726]	[0.039, 2.326]	[0.040, 1.863]	[0.036, 2.326]
		Sulfate (SO4) precipitation weighted mean	mg/L	1.263 (0.456)	1.217 (0.496)	1.132 (0.419)	1.011 (0.364)	1.160 (0.440)
				[0.144, 2.267]	[0.152, 2.338]	[0.013, 2.388]	[0.047, 2.208]	[0.013, 2.388]
		Total Mercury (Hg) deposition	ng/M2	4.784 (1.249)	4.635 (1.364)	4.780 (1.397)	4.520 (1.405)	4.711 (1.350)
				[1.101, 9.219]	[1.100, 7.950]	[1.109, 8.473]	[1.103, 8.458]	[1.100, 9.219]
	Construct: Drought
		Percent of county drought – extreme (D3-D4)	percent	3.160 (5.273)	3.522 (6.215)	3.908 (6.931)	5.030 (8.577)	3.848 (6.777)
				[0, 46.900]	[0, 42.430]	[0, 40.400]	[0, 48.800]	[0, 48.800]
	Construct: Chemical Contamination
		Arsenic	mg/L	2.46E-03 (5.22E-03)	2.59E-03 (3.47E-03)	2.70E-03 (5.09E-03)	1.72E-03 (3.22E-03)	2.46E-03 (4.67E-03)
				[0, 1.33E-01]	[0, 3.80E-02]	[0, 7.10E-02]	[0, 3.00E-02]	[0, 1.33E-01]
		Barium	mg/L	0.074 (0.406)	0.074 (0.232)	0.055 (0.093)	0.041 (0.085)	0.060 (0.260)
				[0, 13.100]	[0, 3.970]	[0, 1.020]	[0, 1.010]	[0, 13.100]
		Cadmium	mg/L	7.30E-04 (8.64E-04)	6.50E-04 (7.95E-04)	6.48E-04 (7.68E-04)	4.63E-04 (6.92E-04)	6.37E-04 (7.96E-04)
				[0, 5.00E-03]	[0, 6.00E-03]	[0, 7.00E-03]	[0, 6.00E-03]	[0, 7.00E-03]
		Chromium	mg/L	5.29E-03 (7.37E-03)	5.15E-03 (5.68E-03)	5.10E-03 (7.29E-03)	3.40E-03 (6.42E-03)	4.81E-03 (7.03E-03)
				[0, 1.45E-01]	[0, 3.50E-02]	[0, 5.50E-02]	[0, 1.00E-01]	[0, 1.45E-01]
		Cyanide	mg/L	0.014 (0.028)	0.016 (0.027)	0.015 (0.032)	0.014 (0.041)	0.014 (0.033)
				[0, 0.266]	[0, 0.100]	[0, 0.338]	[0, 0.815]	[0, 0.82]
		Fluoride	mg/L	1.195 (8.080)	0.381 (0.408)	0.462 (0.644)	0.344 (0.661)	0.683 (4.797)
				[0, 150.310]	[0, 2.630]	[0, 8.690]	[0, 11.360]	[0, 150.310]
		Mercury (inorganic)	mg/L	1.25E-04 (4.95E-04)	9.91E-05 (3.09E-04)	1.13E-04 (1.11E-03)	7.61E-05 (3.40E-04)	1.08E-04 (7.33E-04)
				[0, 1.00E-02]	[0, 2.00E-03]	[0, 3.50E-02]	[0, 6.00E-03]	[0, 3.50E-02]
		Nitrate	mg/L	0.801 (1.650)	0.660 (1.191)	0.733 (2.786)	0.606 (1.952)	0.722 (2.127)
				[0, 20.000]	[0, 14.610]	[0, 81.000]	[0, 32.830]	[0, 81.000]
		Nitrite	mg/L	0.061 (0.182)	0.055 (0.139)	0.045 (0.113)	0.043 (0.169)	0.051 (0.155)
				[0, 3.590]	[0, 1.890]	[0, 1.530]	[0, 3.400]	[0, 3.590]
		Selenium	mg/L	3.13E-03 (4.73E-03)	2.93E-03 (3.65E-03)	3.00E-03 (5.12E-03)	2.25E-03 (4.45E-03)	4.72E-03 (2.88E-03)
				[0, 5.00E-02]	[0, 3.00E-02]	[0, 9.40E-02]	[0, 4.70E-02]	[0, 9.40E-02]
		Antimony	mg/L	1.55E-03 (1.79E-03)	1.46E-03 (1.57E-03)	1.45E-03 (1.62E-03)	1.05E-03 (1.46E-03)	1.40E-03 (1.65E-03)
				[0, 1.90E-02]	[0, 6.00E-03]	[0, 6.00E-03]	[0, 6.00E-03]	[0, 1.90E-02]
		Beryllium	mg/L	9.18E-06 (3.03E-04)	0 (0)	0.015 (0.492)	2.99E-05 (5.46E-04)	5.11E-03 (2.85E-01)
				[0, 1.00E-02]	[0, 0]	[0, 16.000]	[0, 1.00E-02]	[0, 1.60E+01]
		Thallium	mg/L	6.52E-04 (6.57E-04)	6.16E-04 (5.96E-04)	6.03E-04 (6.34E-04)	4.57E-04 (6.09E-04)	5.90E-04 (6.37E-04)
				[0, 4.00E-03]	[0, 2.00E-03]	[0, 4.00E-03]	[0, 6.00E-03]	[0, 6.00E-03]
		Endrin	mg/L	0.067 (0.195)	0.063 (0.181)	0.073 (0.213)	0.047 (0.172)	0.064 (0.195)
				[0, 1.000]	[0, 1.000]	[0, 1.000]	[0, 1.000]	[0, 1.000]
		Lindane	mg/L	0.074 (0.406)	0.074 (0.232)	0.055 (0.093)	0.041 (0.085)	0.060 (0.260)
				[0, 13.100]	[0, 3.970]	[0, 1.020]	[0, 1.010]	[0, 13.100]
		Methoxychlor	ug/L	0.666 (1.958)	0.605 (1.706)	0.420 (1.307)	0.150 (0.594)	0.467 (1.521)
				[0, 10.000]	[0, 10.000]	[0, 9.640]	[0, 8.000]	[0, 10.000]
		Toxaphene	ug/L	0.395 (0.495)	0.464 (0.499)	0.385 (0.516)	0.288 (0.449)	0.375 (0.496)
				[0, 5.000]	[0, 3.000]	[0, 5.000]	[0, 1.000]	[0, 5.000]
		Dalapon	ug/L	7.120 (22.565)	9.045 (25.358)	8.085 (24.497)	7.903 (25.207)	7.808 (24.086)
				[0, 100.000]	[0, 100.000]	[0, 100.000]	[0, 100.000]	[0, 100.000]
		Di(2-ethylhexyl)adipate (DEHA)	ug/L	11.680 (303.985)	3.620 (10.814)	2.947 (17.476)	1.243 (5.627)	5.679 (179.303)
				[0, 10030.000]	[0, 50.000]	[0, 501.000]	[0, 50.000]	[0, 10030.000]
		Oxamyl (Vydate)	ug/L	0.774 (0.947)	0.890 (0.968)	0.771 (0.944)	0.534 (0.861)	0.723 (0.936)
				[0, 3.000]	[0, 2.000]	[0, 3.500]	[0, 2.000]	[0, 3.500]
		Simazine	ug/L	0.178 (0.319)	0.174 (0.253)	0.171 (0.311)	0.108 (0.231)	0.160 (0.294)
				[0, 4.840]	[0, 1.010]	[0, 5.000]	[0, 1.000]	[0, 5.000]
		Di(2-ethylhexyl) phthalate (DEHP)	ug/L	0.767 (1.257)	0.834 (1.226)	0.704 (1.294)	0.416 (0.898)	0.677 (1.207)
				[0, 9.330]	[0, 6.000]	[0, 15.830]	[0, 9.070]	[0, 15.830]
		Picloram	ug/L	2.263 (9.736)	3.878 (12.409)	2.597 (10.458)	1.136 (6.237)	2.301 (9.712)
				[0, 50.000]	[0, 50.000]	[0, 100.000]	[0, 50.000]	[0, 100.000]
		Dinoseb	ug/L	0.416 (0.211)	0.254 (0.439)	0.212 (0.470)	0.172 (0.382)	0.208 (0.431)
				[0, 3.000]	[0, 2.000]	[0, 9.000]	[0, 2.000]	[0, 9.000]
		Hexachlorocyclopentadiene	ug/L	0.045 (0.050)	0.052 (0.050)	0.047 (0.050)	0.035 (0.048)	0.044 (0.049)
				[0, 0.295]	[0, 0.200]	[0, 0.900]	[0, 0.117]	[0, 0.295]
		Carbofuran	ug/L	0.372 (0.441)	0.416 (0.444)	0.352 (0.436)	0.257 (0.404)	0.345 (0.435)
				[0, 0.900]	[0, 0.900]	[0, 0.900]	[0, 0.900]	[0, 0.900]
		Atrazine	ug/L	0.179 (0.319)	0.176 (0.260)	0.245 (2.333)	0.104 (0.225)	0.185 (1.374)
				[0, 2.500]	[0, 2.000]	[0, 75.230]	[0, 2.000]	[0, 75.230]
		Alachlor	ug/L	0.176 (0.303)	0.164 (0.237)	0.160 (0.288)	0.116 (0.228)	0.156 (0.278)
				[0, 2.000]	[0, 2.000]	[0, 2.500]	[0, 2.000]	[0, 2.500]
		Heptachlor	ug/L	0.018 (0.020)	0.020 (0.020)	0.019 (0.020)	0.014 (0.019)	0.018 (0.020)
				[0, 0.040]	[0, 0.040]	[0, 0.040]	[0, 0.040]	[0, 0.040]
		Heptachlor Epoxide	ug/L	9.33E-03 (9.95E-03)	1.07E-02 (9.90E-03)	9.38E-03 (9.95E-03)	7.10E-03 (9.95E-03)	8.99E-03 (9.92E-03)
				[0, 4.00E-02]	[0, 2.00E-02]	[0, 2.00E-02]	[0, 2.00E-02]	[0, 4.00E-02]
		2,4-D (2,4-Dichlorophenoxyacetic acid)	ug/L	0.047 (0.084)	0.061 (0.144)	0.051 (0.224)	0.033 (0.054)	0.047 (0.149)
				[0, 2.030]	[0, 2.420]	[0, 7.100]	[0, 0.720]	[0, 7.100]
		Silvex	ug/L	0.384 (1.020)	0.579 (1.836)	0.384 (1.087)	0.184 (0.633)	0.362 (1.096)
				[0, 5.000]	[0, 25.250]	[0, 12.500]	[0, 5.000]	[0, 25.250]
		Hexachlorobenzene	ug/L	0.045 (0.049)	0.050 (0.049)	0.047 (0.058)	0.035 (0.047)	0.044 (0.052)
				[0, 0.100]	[0, 0.100]	[0, 1.050]	[0, 0.100]	[0, 1.050]
		Benzo[a]pyrene	ug/L	0.038 (0.054)	0.040 (0.057)	0.043 (0.060)	0.029 (0.050)	0.038 (0.056)
				[0, 0.337]	[0, 0.324]	[0, 0.300]	[0, 0.200]	[0, 0.337]
		Pentachlorophenol	ug/L	0.068 (0.163)	0.076 (0.169)	0.079 (0.179)	0.054 (0.138)	0.069 (0.165)
				[0, 1.700]	[0, 1.000]	[0, 1.000]	[0, 1.000]	[0, 1.700]
		1,2,4-Trichlorobenzene	ug/L	0.370 (0.426)	0.379 (0.363)	0.367 (0.225)	0.315 (0.252)	0.358 (0.328)
				[0, 11.880]	[0, 5.170]	[0, 1.200]	[0, 2.070]	[0, 11.880]
		Polychlorinated biphenyls (PCBs)	ug/L	0.108 (1.232)	0.057 (0.127)	0.052 (0.186)	0.024 (0.075)	0.066 (0.735)
				[0, 40.360]	[0, 1.000]	[0, 4.250]	[0, 1.000]	[0, 40.360]
		1,2-Dibromo-3-chloropropane (DBCP)	ug/L	0.012 (0.020)	0.010 (0.010)	0.010 (0.010)	0.009 (0.010)	0.011 (0.014)
				[0, 0.535]	[0, 0.052]	[0, 0.035]	[0, 0.020]	[0, 0.535]
		Ethylene dibromide (EDB)	ug/L	0.071 (0.158)	0.057 (0.135)	0.062 (0.145)	0.074 (0.160)	0.067 (0.152)
				[0, 1.160]	[0, 0.500]	[0, 0.860]	[0, 0.500]	[0, 1.160]
		Xylenes	ug/L	0.751 (6.233)	0.791 (3.373)	1.854 (43.030)	1.861 (38.631)	1.363 (30.927)
				[0, 200.330]	[0, 50.710]	[0, 1400.250]	[0, 1000.240]	[0, 1400.250]
		Chlordane	ug/L	0.088 (0.100)	0.099 (0.096)	0.090 (0.097)	0.068 (0.094)	0.086 (0.098)
				[0, 0.950]	[0, 0.273]	[0, 0.267]	[0, 0.200]	[0, 0.950]
		Dichloromethane (Methylene chloride)	ug/L	0.503 (0.407)	0.380 (0.271)	0.390 (0.309)	0.335 (0.504)	0.383 (0.427)
				[0, 10.240]	[0, 1.880]	[0, 3.950]	[0, 11.670]	[0, 11.670]
		1,2-Dichlorobenzene (o-Dichlorobenzene)	ug/L	0.349 (0.288)	0.346 (0.231)	0.352 (0.226)	0.296 (0.242)	0.338 (0.254)
				[0, 6.130]	[0, 1.030]	[0, 1.000]	[0, 1.000]	[0, 6.130]
		1,4-Dichlorobenzene (p-Dichlorobenzene)	ug/L	0.505 (5.310)	0.342 (0.244)	0.337 (0.256)	0.297 (0.352)	0.387 (3.135)
				[0, 175.380]	[0, 1.520]	[0, 2.750]	[0, 6.000]	[0, 175.380]
		Vinyl chloride	ug/L	0.264 (0.350)	0.351 (0.224)	0.361 (0.244)	0.305 (0.236)	0.344 (0.248)
				[0, 4.850]	[0, 0.740]	[0, 3.830]	[0, 0.500]	[0, 4.850]
		1,1-Dichloroethylene	ug/L	0.362 (0.261)	0.362 (0.259)	0.363 (0.239)	0.304 (0.242)	0.350 (0.251)
				[0, 2.220]	[0, 2.130]	[0, 2.750]	[0, 1.000]	[0, 2.750]
		trans-1,2-Dichloroethylene	ug/L	0.340 (0.261)	0.336 (0.263)	0.346 (0.235)	0.290 (0.239)	0.331 (0.246)
				[0, 4.550]	[0, 1.300]	[0, 2.750]	[0, 0.750]	[0, 4.550]
		1,2-Dichloroethane (Ethylene Dichloride)	ug/L	0.370 (0.426)	0.379 (0.363)	0.367 (0.225)	0.315 (0.252)	0.358 (0.328)
				[0, 11.880]	[0, 5.170]	[0, 1.200]	[0, 2.070]	[0, 11.880]
		1,1,1-Trichloroethane	ug/L	0.697 (10.637)	0.748 (6.965)	0.383 (0.935)	0.297 (0.249)	0.511 (6.672)
				[0, 351.230]	[0, 125.380]	[0, 30.250]	[0, 2.150]	[0, 351.230]
		Carbon Tetrachloride	ug/L	0.370 (0.289)	0.383 (0.384)	0.379 (0.256)	0.320 (0.285)	0.364 (0.290)
				[0, 4.100]	[0, 5.400]	[0, 2.600]	[0, 4.130]	[0, 5.400]
		1,2-Dichloropropane	ug/L	0.360 (0.232)	0.364 (0.243)	0.368 (0.217)	0.313 (0.240)	0.353 (0.231)
				[0, 1.270]	[0, 1.900]	[0, 0.560]	[0, 0.620]	[0, 1.900]
		Trichloroethylene	ug/L	0.428 (0.501)	0.378 (0.274)	0.374 (0.270)	0.314 (0.252)	0.380 (0.367)
				[0, 6.480]	[0, 2.010]	[0, 3.730]	[0, 1.190]	[0, 6.480]
		1,1,2-Trichloroethane	ug/L	0.358 (0.248)	0.357 (0.224)	0.375 (0.351)	0.312 (0.240)	0.354 (0.284)
				[0, 3.050]	[0, 0.500]	[0, 9.330]	[0, 0.500]	[0, 9.330]
		Tetrachloroethylene	ug/L	0.460 (0.584)	0.397 (0.376)	0.407 (0.771)	0.325 (0.300)	0.407 (0.595)
				[0, 8.000]	[0, 5.110]	[0, 23.750]	[0, 4.330]	[0, 23.750]
		Monochlorobenzene (Chlorobenzene)	ug/L	0.353 (0.273)	0.345 (0.240)	0.357 (0.225)	0.299 (0.238)	0.342 (0.248)
				[0, 4.130]	[0, 1.440]	[0, 1.190]	[0, 0.750]	[0, 4.130]
		Benzene	ug/L	0.382 (0.324)	0.3888 (0.342)	0.378 (0.249)	0.321 (0.259)	0.368 (0.290)
				[0, 4.130]	[0, 3.480]	[0, 3.130]	[0, 2.200]	[0, 4.130]
		Toluene	ug/L	0.721 (6.435)	2.404 (22.078)	0.640 (6.240)	0.896 (13.580)	0.904 (10.816)
				[0, 200.550]	[0, 333.670]	[0, 200.380]	[0, 350.250]	[0, 350.250]
		Ethylbenzene	ug/L	0.394 (0.355)	0.426 (0.666)	0.393 (0.364)	0.303 (0.246)	0.377 (0.385)
				[0, 3.900]	[0, 9.150]	[0, 4.550]	[0, 1.100]	[0, 9.150]
		Styrene	ug/L	0.479 (2.455)	0.384 (0.343)	0.387 (0.310)	0.320 (0.246)	0.404 (1.467)
				[0, 78.540]	[0, 3.480]	[0, 4.900]	[0, 1.100]	[0, 78.540]
		cis-1,2-Dichloroethylene	ug/L	0.370 (0.426)	0.379 (0.363)	0.367 (0.225)	0.315 (0.252)	0.358 (0.328)
				[0, 11.880]	[0, 11.390]	[0, 1.200]	[0, 2.070]	[0, 11.880]
		Alpha Particles	PCl/L	1.034 (2.333)	1.113 (1.851)	1.364 (3.517)	0.781 (2.053)	1.099 (2.711)
				[0, 35.800]	[0, 11.390]	[0, 51.450]	[0, 18.100]	[0, 51.450]
Land Domain
	Construct: Agriculture
		Harvested acreage	Acres harvested per county acres	0.183 (0.208)	0.240 (0.244)	0.240 (0.253)	0.201 (0.218)	0.212 (0.231)
				[0, 0.920]	[0, 0.895]	[0, 1.221]	[0, 0.946]	[0, 1.221]
		Irrigated acreage	Acres irrigated per county acres	0.062 (0.111)	0.094 (0.165)	0.105 (0.175)	0.111 (0.181)	0.090 (0.158)
				[0, 0.863]	[0, 0.879]	[0, 1.017]	[0, 0.940]	[0, 1.017]
		Farms per acre	Number of farms per county acres	2.04E-04 (3.52E-04)	1.52E-04 (2.01E-04)	1.26E-04 (2.03E-04)	8.37E-05 (1.39E-04)	1.47E-04 (2.59E-04)
				[0, 5.04E-03]	[0, 1.24E-03]	[0, 2.06E-03]	[0, 1.30E-03]	[0, 5.04E-03]
		Manure	Acres applied per county acres	0.016 (0.024)	0.021 (0.029)	0.019 (0.027)	0.011 (0.019)	0.016 (0.025)
				[0, 0.269]	[0, 0.176]	[0, 0.231]	[0, 0.169]	[0, 0.269]
		Chemicals used to control nematodes	Acres applied per county acres	0.004 (0.010)	0.005 (0.012)	0.005 (0.012)	0.003 (0.009)	0.004 (0.011)
				[0, 0.111]	[0, 0.080]	[0, 0.104]	[0, 0.132]	[0, 0.132]
		Chemicals used to control disease	Acres applied per county acres	0.008 (0.019)	0.008 (0.022)	0.006 (0.016)	0.005 (0.015)	0.007 (0.018)
				[0, 0.195]	[0, 0.235]	[0, 0.217]	[0, 0.198]	[0, 0.235]
		Chemicals used to defoliate/control growth/thin fruit	Acres applied per county acres	0.006 (0.020)	0.010 (0.035)	0.009 (0.029)	0.005 (0.022)	0.007 (0.025)
				[0, 0.213]	[0, 0.336]	[0, 0.311]	[0, 0.429]	[0, 0.429]
		Animal units	Animal units per county acres	0.151 (0.727)	0.079 (0.116)	0.174 (1.639)	0.103 (0.143)	0.141 (1.047)
				[0, 20.984]	[0, 1.235]	[0, 46.941]	[0, 1.481]	[0, 46.941]
	Construct: Pesticides
		Herbicides	Pounds applied	6.85E+04 (1.28E+05)	1.08E+05 (1.66E+05)	9.56E+04 (1.52E+05)	6.81E+04 (1.08E+05)	8.16E+04 (1.38E+05)
				[0, 1.18E+06]	[0, 1.08E+06]	[0, 1.15E+06]	[0, 7.16E+05]	[0, 1.18E+06]
		Fungicides	Pounds applied	1.82E+03 (1.50E+04)	4.03E+03 (2.88E+04)	2.74E+03 (2.35E+04)	2.14E+03 (1.40E+04)	2.43E+03 (1.98E+04)
				[0, 3.55E+05]	[0, 3.91E+05]	[0, 5.21E+05]	[0, 2.67E+05]	[0, 5.21E+05]
		Insecticides	Pounds applied	3.69E+03 (8.89E+03)	6.14E+03 (1.36E+04)	5.11E+03 (1.05E+04)	2.75E+03 (5.33E+03)	4.22E+03 (9.52E+03)
				[0, 1.72E+05]	[0, 1.89E+05]	[0, 1.53E+05]	[0, 4.87E+04]	[0, 1.89E+05]
	Construct: Contaminants
		Arsenic	ppm	6.530 (5.445)	6.850 (8.171)	6.435 (5.139)	6.342 (4.304)	6.491 (5.476)
				[0, 91.333]	[0, 131.369]	[0, 98.893]	[0, 43.595]	[0, 131.369]
		Selenium	ppm	0.316 (0.240)	0.314 (0.196)	0.336 (0.253)	0.359 (0.321)	0.332 (0.260)
				[0, 5.095]	[0, 1.306]	[0, 2.981]	[0, 5.322]	[0, 5.322]
		Mercury	ppm	0.093 (0.281)	0.046 (0.085)	0.042 (0.077)	0.041 (0.100)	0.060 (0.181)
				[0, 5.438]	[0, 1.052]	[0, 1.159]	[0, 1.648]	[0, 5.438]
		Lead	ppm	29.901 (45.950)	22.049 (17.221)	21.219 (24.976)	22.812 (51.740)	24.654 (39.465)
				[0, 1007.300]	[0, 196.867]	[0, 691.838]	[0, 1123.110]	[0, 1123.110]
		Zinc	ppm	63.139 (47.279)	57.856 (33.804)	53.581 (34.096)	59.663 (70.332)	58.631 (48.511)
				[0, 560.912]	[0, 365.070]	[0, 432.142]	[0, 1500.990]	[0, 1500.990]
		Copper	ppm	14.753 (10.938)	14.592 (11.736)	13.211 (10.985)	14.423 (20.393)	14.146 (13.613)
				[0, 105.580]	[0, 96.644]	[0, 180.806]	[0, 436.832]	[0, 436.832]
		Sodium	% weight	0.606 (0.500)	0.650 (0.465)	0.589 (0.459)	0.679 (0.439)	0.620 (0.471)
				[0, 2.473]	[0, 2.198]	[0, 2.412]	[0, 2.192]	[0, 2.473]
		Magnesium	% weight	0.603 (0.574)	0.631 (0.579)	0.556 (0.510)	0.613 (0.465)	0.592 (0.532)
				[0, 4.554]	[0, 4.091]	[0, 4.995]	[0, 3.624]	[0, 4.995]
		Titanium	% weight	0.404 (0.228)	0.369 (0.185)	0.327 (0.165)	0.318 (0.185)	0.356 (0.198)
				[0, 2.118]	[0, 1.405]	[0, 2.109]	[0, 1.941]	[0, 2.118]
		Calcium	% weight	1.744 (2.321)	1.623 (1.849)	1.597 (1.936)	1.758 (1.872)	1.685 (2.057)
				[0, 22.244]	[0, 15.590]	[0, 17.371]	[0, 18.709]	[0, 22.244]
		Iron	% weight	2.531 (1.480)	2.372 (1.282)	2.152 (1.186)	2.154 (1.054)	2.307 (1.292)
				[0, 13.731]	[0, 8.440]	[0, 9.461]	[0, 7.165]	[0, 13.731]
		Aluminum	% weight	4.041 (1.812)	4.199 (1.871)	3.943 (1.814)	4.256 (1.778)	4.070 (1.815)
				[0, 9.409]	[0, 9.171]	[0, 9.914]	[0, 9.506]	[0, 9.914]
		Phosphorus	% weight	0.067 (0.139)	0.056 (0.095)	0.051 (0.059)	0.053 (0.040)	0.057 (0.096)
				[0, 2.203]	[0, 1.296]	[0, 1.025]	[0, 0.509]	[0, 2.203]
	Construct: Facilities
		Facilities	Facilities per county population	3.94E-04 (2.77E-04)	4.95E-04 (3.08E-04)	5.59E-04 (4.60E-04)	7.77E-04 (2.33E-03)	5.42E-04 (1.13E-03)
				[0, 2.30E-03]	[4.23E-05, 2.19E-03]	[0, 7.55E-03]	[0, 5.42E-02]	[0, 5.42E-02]
	Construct: Radon
		Radon zone	Radon zone	2.010 (0.815)	2.000 (0.856)	2.022 (0.834)	1.849 (0.809)	1.979 (0.827)
				[0, 3.000]	[0, 3.000]	[0, 3.000]	[0, 3.000]	[0, 3.000]
Sociodemographic Domain
	Construct: Socioeconomic
		Percent renter occupied	percent	27.734 (9.557)	29.307 (6.499)	25.338 (5.588)	22.947 (6.814)	26.067 (7.791)
				[10.561, 80.458]	[13.562, 52.731]	[13.545, 72.205]	[10.464, 100]	[10.464, 100]
		Percent vacant units	percent	9.146 (5.810)	12.026 (7.190)	15.324 (8.392)	21.980 (11.880)	14.263 (9.668)
				[1.539, 53.707]	[3.457, 58.416]	[4.336, 62.316]	[4.183, 77.014]	[1.539, 77.014]
		Median household value	dollar value	1.10E+05 (5.51E+04)	8.86E+04 (3.48E+04)	7.25E+04 (3.90E+04)	6.09E+04 (3.06E+04)	8.46E+04 (4.77E+04)
				[3.46E+04, 1.00E+06]	[3.78E+04, 3.69E+05]	[2.26E+04, 7.50E+05]	[0, 3.58E+05]	[0, 1.00E+06]
		Median household income	dollar value	4.17E+04 (9.84E+03)	3.53E+04 (6.39E+03)	3.21E+04 (6.03E+03)	3.03E+04 (5.59E+03)	3.54E+04 (8.92E+03)
				[1.98E+04, 8.29E+04]	[1.65E+04, 6.27E+04]	[1.63E+04, 7.90E+04]	[9.33E+03, 5.37E+04]	[9.33E+03, 8.29E+04]
		Percent persons less than poverty level	percent	11.567 (5.307)	14.187 (6.275)	15.601 (6.565)	16.147 (7.107)	14.173 (6.554)
				[2.100, 35.900]	[4.500, 50.900]	[2.900, 52.300]	[0, 56.900]	[0, 56.900]
		Percent no English	percent	9.490 (10.534)	9.257 (12.094)	8.451 (12.103)	6.791 (9.492)	8.540 (11.092)
				[1.000, 91.900]	[1.900, 92.100]	[0.700, 84.800]	[0.400, 85.400]	[0.400, 92.100]
		Percent earning greater than high school education	percent	80.181 (7.546)	78.708 (7.814)	74.877 (8.813)	76.139 (9.478)	77.379 (8.755)
				[50.500, 97.000]	[34.700, 93.800]	[43.400, 96.300]	[39.500, 94.400]	[34.700, 97.000]
		Percent unemployed	percent	5.293 (2.301)	6.433 (2.468)	6.298 (2.757)	5.631 (3.745)	5.821 (2.868)
				[1.700, 41.700]	[2.500, 20.900]	[1.400, 33.000]	[0, 41.400]	[0, 41.700]
		Percent work outside county	percent	40.137 (20.673)	21.479 (12.061)	28.042 (13.447)	32.952 (16.543)	32.608 (17.936)
				[1.100, 90.800]	[1.300, 60.800]	[0.600, 77.200]	[0, 76.400]	[0, 90.800]
		Median number rooms per house	count	5.522 (0.459)	5.372 (0.345)	5.361 (0.360)	5.368 (0.485)	5.420 (0.430)
				[3.100, 7.300]	[4.000, 6.600]	[3.300, 6.400]	[2.000, 6.500]	[2.000, 7.300]
		Percent of housing with more than 10 units	percent	6.856 (7.239)	4.845 (3.542)	2.689 (2.717)	1.475 (2.146)	4.096 (5.268)
				[0, 90.100]	[0.600, 35.100]	[0, 42.100]	[0, 31.400]	[0, 90.100]
	Construct: Crime
		Mean number of violent crimes per capita	Crime rate	390.884 (322.135)	397.099 (374.610)	366.303 (233.612)	352.528 (158.067)	375.054 (272.635)
				[0, 2481.800]	[0, 1955.500]	[0, 1897.300]	[0, 783.402]	[0, 2481.800]
Built Environment Domain
	Construct: Roads
		Proportion of roads that are highway	Mile proportion	0.045 (0.026)	0.045 (0.025)	0.039 (0.029)	0.029 (0.031)	0.039 (0.029)
				[0, 0.156]	[0, 0.158]	[0, 0.210]	[0, 0.291]	[0, 0.291]
		Proportion of roads that are primary streets	Mile proportion	0.171 (0.059)	0.148 (0.067)	0.136 (0.063)	0.119 (0.063)	0.146 (0.065)
				[0.009, 0.536]	[0.015, 0.438]	[0, 0.406]	[0, 0.371]	[0, 0.536]
	Construct: Highway / road safety
		Traffic fatality rate	Fatality count per county population	4.72E-04 (3.92E-04)	5.14E-04 (2.63E-04)	6.94E-04 (5.48E-04)	9.45E-04 (1.33E-03)	6.52E-04 (7.57E-04)
				[0, 5.04E-03]	[0, 1.60E-03]	[0, 6.29E-03]	[0, 1.10E-02]	[0, 1.10E-02]
	Construct: Public transit behavior
		Percent of population using public transport	percent	1.699 (4.542)	0.714 (1.033)	0.447 (0.780)	0.393 (0.603)	0.897 (2.809)
				[0, 59.600]	[0, 8.800]	[0, 10.600]	[0, 6.900]	[0, 59.600]
	Construct: Business environment
		Vice-related businesses	count / county population	3.56E-04 (2.10E-04)	4.48E-04 (2.29E-04)	4.71E-04 (3.32E-04)	7.25E-04 (6.56E-04)	4.76E-04 (3.98E-04)
				[1.66E-05, 1.96E-03]	[3.05E-05, 1.39E-03]	[2.47E-05, 2.06E-03]	[3.71E-05, 4.66E-03]	[1.66E-05, 4.66E-03]
		Entertainment-related businesses	count / county population	4.06E-04 (2.40E-04)	4.43E-04 (2.26E-04)	3.99E-04 (2.98E-04)	5.24E-04 (6.01E-04)	4.28E-04 (3.51E-04)
				[3.80E-05, 2.51E-03]	[6.72E-05, 1.63E-03]	[2.82E-05, 2.97E-03]	[5.15E-05, 6.80E-03]	[2.82E-05, 6.80E-03]
		Education-related businesses	count / county population	5.80E-04 (3.19E-04)	6.09E-04 (3.98E-04)	6.11E-04 (4.37E-04)	6.06E-04 (4.50E-04)	5.99E-04 (3.97E-04)
				[7.30E-05, 3.25E-03]	[1.01E-04, 3.33E-03]	[4.73E-05, 3.92E-03]	[6.10E-05, 3.26E-03]	[4.73E-05, 3.92E-03]
		Negative food related businesses	count / county population	7.67E-04 (2.15E-04)	8.67E-04 (2.12E-04)	8.85E-04 (2.89E-04)	8.27E-04 (5.03E-04)	8.30E-04 (3.20E-04)
				[9.44E-05, 2.26E-03]	[2.01E-04, 1.82E-03]	[1.35E-04, 2.82E-03]	[6.18E-05, 5.38E-03]	[6.18E-05, 5.38E-03]
		Positive food related businesses	count / county population	1.70E-03 (5.98E-04)	1.84E-03 (4.70E-04)	1.85E-03 (6.51E-04)	1.98E-03 (1.11E-03)	1.82E-03 (7.50E-04)
				[3.88E-04, 1.04E-02]	[6.28E-04, 4.63E-03]	[3.82E-04, 7.87E-03]	[1.92E-04, 1.49E-02]	[1.92E-04, 1.49E-02]
		Health care related businesses	count / county population	2.69E-03 (1.39E-03)	2.96E-03 (8.53E-04)	2.56E-03 (9.80E-04)	2.15E-03 (1.03E-03)	2.56E-03 (1.16E-03)
				[1.94E-04, 2.47E-02]	[7.79E-04, 8.89E-03]	[1.42E-04, 1.13E-02]	[1.42E-04, 7.66E-03]	[1.42E-04, 2.47E-02]
		Recreation related businesses	count / county population	2.49E-04 (1.24E-04)	3.11E-04 (1.47E-04)	3.32E-04 (2.41E-04)	5.13E-04 (6.47E-04)	3.30E-04 (3.29E-04)
				[3.38E-05, 1.16E-03]	[2.91E-05, 1.13E-03]	[3.03E-05, 2.00E-03]	[5.57E-05, 1.08E-02]	[2.91E-05, 1.08E-02]
		Transportation related businesses	count / county population	1.15E-04 (7.92E-05)	1.14E-04 (5.67E-05)	1.27E-04 (1.09E-04)	2.29E-04 (3.60E-04)	1.31E-04 (1.47E-04)
				[1.16E-05, 1.25E-03]	[2.17E-05, 3.60E-04]	[2.39E-05, 1.79E-03]	[2.97E-05, 4.95E-03]	[1.16E-05, 4.95E-03]
		Social service related businesses	count / county population	8.64E-05 (5.72E-05)	9.18E-05 (5.12E-05)	1.17E-04 (8.79E-05)	2.03E-04 (1.54E-04)	1.10E-04 (9.03E-05)
				[9.77E-06, 7.06E-04]	[6.79E-06, 2.76E-04]	[1.44E-05, 8.37E-04]	[2.97E-05, 1.06E-03]	[6.79E-06, 1.06E-03]
	Construct: Subsidized housing environment
		Total subsidized units	count / county population	1.11E-02 (2.91E-02)	1.27E-02 (1.82E-02)	0.010 (0.019)	0.009 (0.042)	1.03E-02 (2.86E-02)
				[0, 6.46E-01]	[0, 1.77E-01]	[0, 0.416]	[0, 0.834]	[0, 8.34E-01]
