# Supplementary material for: Construction of an environmental quality index for public health research
Source: Environ Health. 2014 May 22;13:39. doi: 10.1186/1476-069X-13-39 (PMC4046025; doi:10.1186/1476-069X-13-39)
Supplement: Additional file 3 — Overall and rural-urban continuum codes (RUCC)-stratified loading for all variables. [file 1476-069X-13-39-S3.xlsx]

## Sheet: Sheet1
Additional File 3. Overall and rural-urban continuum codes (RUCC)-stratified loading for all variables.
			Metropolitan - urbanized (RUCC1=1089)	Non-metro urbanized (RUCC2=323)	Less-urbanized (RUCC 3 =1059)	Thinly populated (RUCC4 =670)	OVERALL (n=3141)
Air Domain
	Construct: Criteria air pollutants
		Nitrogen Dioxide	0.0613	0.1091	0.1014	0.0911	0.0848
		Carbon Monoxide	0.0308	0.0938	0.0754	0.0913	0.0738
		Sulfur Dioxide	0.0436	0.1227	0.1121	0.1053	0.0822
		Ozone	0.048	0.1232	0.0982	0.0751	0.0711
		PM10	0.0845	0.0677	0.0627	0.0937	0.0897
		PM2.5	0.0701	0.1513	0.1281	0.1354	0.1036
	Construct: Hazardous air pollutants
		1,1,2,2-tetrachloroethane	0.1525	0.1087	0.1157	0.0644	0.1236
		1,1,2-trichloroethane	0.0765	0.0879	0.0945	0.1145	0.1045
		1,2-dibromo-3-chloropropane	0.0113	0.0352	0.0212	0.0508	0.0332
		2,4-toluene diisocyanate	0.1131	0.111	0.1307	0.1301	0.128
		2-chloroacetophenone	0.0317	0.0932	0.082	0.0829	0.076
		2-nitropropane	0.0738	0.1075	0.099	0.1018	0.0929
		4-nitrophenol	0.1628	0.1219	0.1214	0.1117	0.1309
		acetonitrile	0.0934	0.0977	0.0737	0.0834	0.0972
		Acetophenone	0.1229	0.0914	0.1206	0.1234	0.1265
		Acrolein	0.1371	0.0684	0.0762	0.0932	0.1164
		Acrylic acid	0.0964	0.1305	0.124	0.1261	0.1208
		Acrylonitrile	0.0778	0.1022	0.1112	0.1158	0.0963
		Antimony compounds	0.1032	0.1149	0.1126	0.1146	0.1153
		Benzidine	-0.0232	0.0186	0.002	0.0231	0.0051
		Benzyl chloride	0.0952	0.1275	0.1191	0.1183	0.12
		Beryllium compounds	0.0916	0.1123	0.0664	0.0745	0.0857
		Biphenyl	0.1251	0.1024	0.1219	0.1327	0.1264
		Bis-2-ethylhexyl phthalate	0.0392	0.0516	0.0366	0.0904	0.0373
		Bromoform	0.0464	0.0975	0.082	0.0825	0.0808
		Cadmium compounds	0.1072	0.0776	0.0676	0.0764	0.0905
		Carbon disulfide	0.1169	0.114	0.1172	0.1261	0.1242
		Carbon tetrachloride	0.0259	0.0281	0.0186	-0.0028	0.018
		Carbon sulfide	0.0731	0.0469	0.0494	0.0757	0.0829
		Chlorine	0.082	0.0977	0.1054	0.1174	0.1066
		Chlorobenzene	0.1093	0.0594	0.0982	0.1065	0.1076
		Chloroform	0.1274	0.0897	0.0655	0.0797	0.0985
		Chloroprene	0.1189	0.1366	0.1302	0.124	0.1259
		Chromium compounds	0.1344	0.0986	0.0893	0.0875	0.1098
		Cresol/cresylic acid	0.1267	0.1033	0.1147	0.1251	0.1248
		Cumene	0.1506	0.1179	0.1476	0.1446	0.1414
		Cyanide compounds	0.1655	0.1674	0.168	0.1497	0.1477
		Dibutylphthalate	0.098	0.0859	0.1055	0.1251	0.1163
		Diesel engine emissions	0.1545	0.1441	0.1431	0.1163	0.1321
		Dimethyl formamide	0.1548	0.132	0.1443	0.1418	0.1404
		Dimethyl phthalates	0.0968	0.0962	0.1105	0.1254	0.1183
		Dimethyl sulfate	0.0472	0.1201	0.1024	0.1072	0.0942
		Epichlorohydrin	0.0867	0.1248	0.1004	0.0995	0.0986
		Ethyl acrylate	0.1008	0.1341	0.1251	0.1206	0.1175
		Ethyl chloride	0.1032	0.0788	0.0971	0.1192	0.1132
		Ethylene dibromide	0.1534	0.1185	0.123	0.1212	0.1272
		Ethylene dichloride	0.1525	0.1214	0.1385	0.108	0.133
		Ethylene glycol	0.1628	0.1427	0.1604	0.15	0.1464
		Ethylene oxide	0.1106	0.1225	0.1218	0.1226	0.117
		Ethylidene dichloride	0.0807	0.0212	0.0476	0.0796	0.0874
		Glycol ethers	0.1338	0.1229	0.1234	0.0979	0.1228
		Hexachlorobenzene	0.0276	0.1141	0.1396	0.1365	0.0991
		Hexachlorobutadiene	0.0701	0.1053	0.0866	0.0874	0.0764
		Hexachlorocyclopentadiene	0.0612	0.1013	0.0819	0.0792	0.0704
		Hexane	0.1556	0.1247	0.144	0.1418	0.1412
		Hydrazine	0.0619	0.0916	0.0707	0.0781	0.0644
		Hydrochloric acid	0.0901	0.1209	0.1242	0.1347	0.1231
		Isophorone	0.0537	0.0832	0.0694	0.0696	0.0676
		Lead compounds	0.1366	0.0778	0.069	0.0581	0.1045
		Manganese compounds	0.0791	0.0771	0.0724	0.0786	0.0759
		Mercury compounds	0.083	0.0611	0.0336	0.0491	0.0605
		Methanol	0.1559	0.1421	0.1545	0.1457	0.1434
		Methyl isobutyl ketone	0.1556	0.157	0.155	0.144	0.1424
		Methyl methacrylate	0.1229	0.1079	0.1222	0.1275	0.1277
		Methyl chloride	0.0883	0.0287	0.0174	0.0073	0.0562
		Methylhydrazine	0.0272	0.0613	0.0469	0.049	0.0527
		MTBE	0.1226	0.0937	0.1376	0.1397	0.1313
		Nitrobenzene	0.0751	0.1147	0.0954	0.091	0.0868
		N,N-dimethylaniline	0.0655	0.1157	0.1003	0.0955	0.0877
		o-toluidine	0.1203	0.1279	0.1289	0.1257	0.1255
		PAH/POM	0.1143	0.0822	0.1172	0.1192	0.1199
		Pentachlorophenol	0.002	0.1202	0.0899	0.087	0.0485
		Phosphine	-0.0272	0.0129	0.0145	0.0066	-0.0015
		Phosphorus	0.0174	-0.0073	-0.0022	0.0173	0.012
		Polychlorinated biphenyls	0.0284	0.13	0.0954	0.0779	0.0729
		Propylene dichloride	0.1524	0.1202	0.132	0.0882	0.1302
		Propylene oxide	0.1471	0.1537	0.1415	0.1417	0.1395
		Quinoline	0.064	0.1238	0.1092	0.1088	0.0848
		Selenium compounds	0.1198	0.1102	0.1268	0.1245	0.127
		Styrene	0.1375	0.1309	0.1358	0.1372	0.1334
		Tetrachloroethylene	0.1433	0.0865	0.0852	0.0788	0.1115
		Toluene	0.1673	0.1541	0.1313	0.1298	0.1404
		Trichloroethylene	0.1147	0.1441	0.1327	0.1279	0.1163
		Triethylamine	0.1281	0.1066	0.1349	0.1391	0.1332
		Vinyl acetate	0.125	0.1005	0.1249	0.1353	0.1308
		Vinyl chloride	0.1489	0.0997	0.1008	0.097	0.1257
		Vinylidene chloride	0.1464	0.1121	0.1172	0.124	0.1314
Water Domain
	Construct: Overall Water Quality
		% of stream length impaired in county	0.0078	0.0063	-0.0067	-0.0172	0.0031
	Construct: General Water Contamination
		Sewage Permits	0.0004	0.0017	0.009	0.0104	0.0059
		Industrial Permits	-0.0214	-0.0394	-0.0078	0.0084	-0.0114
		Stormwater Permits	-0.0353	-0.0243	-0.0158	0.021	-0.0209
	Construct: Recreational Water Quality
		# of days of beach closure	-0.0019	-0.0072	0.0085	0.0092	0
		# of days beach closure for contamination advisory events	0.0035	-0.0067	0.0015	0.0075	0.0019
		# of days beach closure for rain advisory events	0.014	0.0009	0.0051	0.001	0.0091
	Construct: Domestic Use Water Quality
		Percent of Population on Self Supply	0.0068	0.0166	0.0349	0.0185	0.0139
		Percent of Public Supply Population which is on Surface Water	0.019	0.0175	0.0098	0.0346	0.022
	Construct: Atmospheric Deposition
		Calcium (Ca) precipitation weighted mean	0.0325	0.0179	0.0231	-0.0055	0.0154
		Magnesium (Mg) precipitation weighted mean	0.0028	0.0064	-0.0074	-0.0241	-0.0089
		Potassium (K) precipitation weighted mean	-0.0066	-0.0043	-0.0131	-0.0253	-0.0163
		Sodium (Na) precipitation weighted mean	-0.0358	-0.0229	-0.0375	-0.0133	-0.0262
		Ammonium (NH4) precipitation weighted mean	0.044	0.0211	0.0123	-0.025	0.0076
		Nitrate (NO3) precipitation weighted mean	0.0262	0.0034	0.0167	-0.0002	0.0144
		Chloride (Cl) precipitation weighted mean	-0.0392	-0.0303	-0.0408	-0.0065	-0.0259
		Sulfate (SO4) precipitation weighted mean	0.0002	-0.0144	0.0015	0.0167	0.0051
		Total Mercury (Hg) deposition	-0.0413	-0.0359	-0.0293	0.0072	-0.0228
	Construct: Drought
		% of county drought – extreme (D3-D4)	0.0035	0.0337	0.0234	0.0242	0.0164
	Construct: Chemical Contamination
		Arsenic	0.119	0.1187	0.1043	0.0996	0.1112
		Barium	0.1265	0.1297	0.1173	0.1199	0.1234
		Cadmium	0.1045	0.1019	0.0967	0.1085	0.1036
		Chromium	0.1147	0.1183	0.102	0.1069	0.1103
		Cyanide	0.085	0.0965	0.0749	0.0797	0.0825
		Fluoride	0.1234	0.1277	0.1175	0.116	0.1209
		Mercury (inorganic)	0.0905	0.0899	0.0763	0.091	0.0868
		Nitrate	0.1159	0.1133	0.0883	0.0867	0.1016
		Nitrite	0.0985	0.0937	0.0816	0.0822	0.0902
		Selenium	0.1123	0.1196	0.1044	0.1071	0.1103
		Antimony	0.1086	0.1027	0.0972	0.1038	0.1041
		Beryllium	0.107	0.1126	0.0859	0.1105	0.1005
		Thallium	0.1099	0.1117	0.1059	0.1077	0.1091
		Endrin	0.1188	0.1195	0.1205	0.1249	0.121
		Lindane	0.1265	0.1297	0.1173	0.1199	0.1234
		Methoxychlor	0.1282	0.1282	0.1313	0.1351	0.131
		Toxaphene	0.1212	0.1232	0.1177	0.1191	0.1203
		Dalapon	0.1161	0.1121	0.112	0.1165	0.1148
		Di(2-ethylhexyl)adipate (DEHA)	0.1241	0.1204	0.1227	0.122	0.1234
		Oxamyl (Vydate)	0.1215	0.1186	0.1189	0.122	0.1209
		Simazine	0.134	0.1356	0.1348	0.1369	0.1354
		Di(2-ethylhexyl) phthalate (DEHP)	0.1202	0.1163	0.1171	0.116	0.1187
		Picloram	0.1165	0.1111	0.1134	0.1189	0.1156
		Dinoseb	0.1235	0.1223	0.1211	0.1264	0.1235
		Hexachlorocyclopentadiene	0.1305	0.1335	0.1349	0.1356	0.1336
		Carbofuran	0.1209	0.1185	0.1184	0.122	0.1206
		Atrazine	0.1356	0.1362	0.1348	0.138	0.1362
		Alachlor	0.1373	0.1403	0.1384	0.1393	0.1387
		Heptachlor	0.1306	0.1325	0.1341	0.1356	0.1332
		Heptachlor Epoxide	0.1305	0.1336	0.1335	0.1349	0.133
		2,4-D (2,4-Dichlorophenoxyacetic acid)	0.1243	0.1244	0.121	0.1265	0.1241
		Silvex	0.1217	0.1209	0.1204	0.127	0.1226
		Hexachlorobenzene	0.1309	0.1323	0.1345	0.1358	0.1335
		Benzo[a]pyrene	0.1217	0.119	0.1198	0.1191	0.1207
		Pentachlorophenol	0.1286	0.1268	0.1314	0.1338	0.1305
		1,2,4-Trichlorobenzene	0.1445	0.1445	0.1507	0.1455	0.1467
		Polychlorinated biphenyls (PCBs)	0.0966	0.0857	0.0857	0.0922	0.0918
		1,2-Dibromo-3-chloropropane (DBCP)	0.1199	0.1142	0.1221	0.1219	0.1206
		Ethylene dibromide (EDB)	0.0899	0.0975	0.0996	0.098	0.0952
		Xylenes	0.1343	0.1313	0.1466	0.1446	0.1402
		Chlordane	0.1314	0.1344	0.1343	0.1346	0.1336
		Dichloromethane (Methylene chloride)	0.1434	0.1446	0.1499	0.1451	0.1461
		1,2-Dichlorobenzene (o-Dichlorobenzene)	0.144	0.1443	0.1497	0.1459	0.1463
		1,4-Dichlorobenzene (p-Dichlorobenzene)	0.1391	0.1401	0.1377	0.1392	0.139
		Vinyl chloride	0.1447	0.1448	0.1502	0.1457	0.1467
		1,1-Dichloroethylene	0.1439	0.1449	0.1505	0.1461	0.1467
		trans-1,2-Dichloroethylene	0.1435	0.1412	0.1489	0.1454	0.1455
		1,2-Dichloroethane (Ethylene Dichloride)	0.1445	0.1445	0.1507	0.1455	0.1467
		1,1,1-Trichloroethane	0.1441	0.1437	0.1498	0.1457	0.1464
		Carbon Tetrachloride	0.145	0.1441	0.1509	0.1462	0.1471
		1,2-Dichloropropane	0.1451	0.1452	0.1512	0.1461	0.1473
		Trichloroethylene	0.1426	0.1446	0.1492	0.1454	0.1457
		1,1,2-Trichloroethane	0.1451	0.145	0.1511	0.1462	0.1472
		Tetrachloroethylene	0.1442	0.1438	0.1495	0.1458	0.1463
		Monochlorobenzene (Chlorobenzene)	0.1441	0.1421	0.1503	0.1459	0.1463
		Benzene	0.145	0.1439	0.1511	0.1458	0.1471
		Toluene	0.1439	0.1424	0.1505	0.1447	0.1462
		Ethylbenzene	0.144	0.1431	0.1494	0.1453	0.1461
		Styrene	0.1443	0.1451	0.151	0.146	0.147
		cis-1,2-Dichloroethylene	0.1445	0.1445	0.1507	0.1455	0.1467
		Alpha Particles	0.062	0.0794	0.0703	0.0704	0.0691
Land Domain
	Construct: Agriculture
		Harvested acreage	0.1572	0.1395	0.1398	0.1373	0.14
		Irrigated acreage	0.0876	0.0318	0.064	0.0954	0.0773
		Farms per acre	0.1182	0.0304	0.0738	0.1138	0.0965
		Manure	0.1546	0.1141	0.1053	0.137	0.1265
		Chemicals used to control nematodes	0.0626	0.033	0.0272	0.0416	0.0435
		Chemicals used to control disease	0.0819	0.0074	0.0336	0.0592	0.0547
		Chemicals used to defoliate/control growth/thin fruit	0.0316	-0.0219	-0.0162	0.0351	0.0127
		Animal units	-0.0358	-0.0133	0.0019	0.0202	-0.0034
	Construct: Pesticides
		Herbicides	0.1701	0.1393	0.135	0.1762	0.1524
		Fungicides	0.1447	0.1026	0.0657	0.0956	0.1005
		Insecticides	0.1407	0.1049	0.0874	0.1047	0.1072
	Construct: Contaminants
		Arsenic	0.2617	0.2774	0.2722	0.2626	0.2685
		Selenium	0.2186	0.2267	0.2339	0.2428	0.2338
		Mercury	0.1264	0.1763	0.1863	0.1883	0.1682
		Lead	0.1731	0.23	0.2395	0.2386	0.2228
		Zinc	0.3142	0.3242	0.3199	0.2976	0.3186
		Copper	0.3032	0.2879	0.3062	0.2897	0.3043
		Sodium	0.2934	0.2985	0.2906	0.278	0.2916
		Magnesium	0.3195	0.31	0.3037	0.2915	0.3085
		Titanium	0.1012	0.1965	0.1701	0.202	0.1682
		Calcium	0.2624	0.2577	0.2656	0.2686	0.2677
		Iron	0.3099	0.3218	0.3139	0.2948	0.3144
		Aluminum	0.2795	0.2695	0.2746	0.2544	0.2712
		Phosphorus	0.1011	0.0858	0.1428	0.1775	0.1053
	Construct: Facilities
		Facilities	0.1169	0.1164	0.0604	0.0732	0.0779
	Construct: Radon
		Radon zone	-0.1703	-0.1877	-0.1909	-0.1606	-0.1753
SOCIODEMOGRAPHIC DOMAIN
	Construct: Socioeconomic
		% renter occupied	0.2344	-0.1665	-0.0246	-0.1235	-0.0374
		% vacant units	0.1757	-0.0586	-0.0209	0.0142	-0.1968
		Median hh value	-0.1762	0.2484	0.2604	0.216	0.2907
		Median hh income	-0.4096	0.419	0.4399	0.4545	0.449
		% persons < poverty	0.4535	-0.4568	-0.4728	-0.5169	-0.4557
		% no English	0.1562	-0.2656	-0.1923	-0.1847	-0.1252
		% earning > high school	-0.3328	0.3673	0.4345	0.4559	0.3925
		% unemployed	0.3718	-0.4053	-0.3429	-0.3322	-0.325
		% work outside county	-0.1967	0.1228	-0.0892	-0.0663	0.0996
		Median number rooms	-0.4091	0.3314	0.3077	0.2878	0.3501
		% > housing 10 units	0.0205	0.1325	0.2289	0.0733	0.2017
	Construct: Crime
		Log violent crime	0.1728	-0.1039	-0.1251	-0.1385	-0.1325
BUILT ENVIRONMENT DOMAIN
	Construct: Roads
		Highway proportion	0.1249	-0.0209	0.1275	-0.0106	0.132
		Primary streets proportion	0.0857	-0.0744	-0.1143	-0.1103	0.0578
	Construct: Highway / road safety
		Log traffic fatalities	-0.1507	-0.1938	0.0097	0.0272	0.0018
	Construct: Public transit behavior
		Proportion using public transport	0.2794	0.0635	-0.0212	0.074	0.2058
	Construct: Business environment
		Log vice-related environment	0.2547	0.2157	0.321	0.3536	0.2687
		Log entertainment environment	0.347	0.4422	0.3822	0.3721	0.3585
		Log education environment	0.2405	0.2355	0.2866	0.3713	0.3242
		Log negative food environment	0.2147	0.2372	0.2536	0.2514	0.2162
		Log positive food environment	0.3666	0.4004	0.4241	0.3127	0.2995
		Log health care environment	0.4245	0.4497	0.4653	0.4055	0.4241
		Log recreation environment	0.212	0.3901	0.3309	0.3434	0.2888
		Log transportation environment	0.2998	0.1979	0.1985	0.2752	0.3207
		Log civic environment	0.2865	0.2114	0.1692	0.2209	0.2912
	Construct: Subsidized housing environment
		Log total subsidized units	-0.2448	0.0518	0.144	0.2024	0.2566
